# Supplementary material for: Anti-correlation of LacI association and dissociation rates observed in living cells
Source: Nat Commun. 2025 Jan 17;16:764. doi: 10.1038/s41467-025-56053-z (PMC11748676; doi:10.1038/s41467-025-56053-z)
Supplement: Supplementary file 4 — Source Data [file 41467_2025_56053_MOESM4_ESM.txt]

This file describes which experiment ids (in terms of analysis) belong to which figures (main and supplementary) of the artilce titled "Anti-correlation of LacI association and dissociation rates observed in living cells". There
is also a translation between the analysis experiment ids and the data experiment ids. 

Since the directory that this file is located in contains directories based on the different figures and 
tables that will also serve as the format for this file.

For each panel in the figures the associated IDs will be listed. Some have data and analysis, while some have
separate ones for plotting. Additionally, in panels where multiple plots are shown the each plot will have 
their associated IDs listed. For the microscopy experiments the relevant genotypes, phenotype measurement,
or condition are listed. More information on this can be found in the respective figures' and panels' README
files. 

============
= Figure 1 =
============
## Top left (a) Illustrating the transcription model in presescence and abscence of LacI, using the adobe illustrator generated this figure.

## Top right (b) Simulations of two operators, simulation files can be found in the code folder named SimCells.

## bottom left (c) Illustration is generated using the adobe illustrator and 

	raw data for RNA and phase (merged) images EXP-23-BZ0360
	For Osym  Position 0
	O1 Position 14
	O2 position 0
	
	raw data for the protein images EXP-24-BZ0374
	For Osym  Position 2
	O1 Position 19
	O2 position 0

## bottom right (d) Corellation plots RNA vs Protein 
	raw data for the RNA - EXP-23-BZ360, EXP-24-BA0371,EXP-24-BZ0375, EXP-24-BZ0376
	raw data for the protein- EXP-24-BZ0373 and EXP-24-BZ0376
	Analysis files - EXP-23-BZ0362--

operatorName,venusMean,mRNAMean
OsymWT,7.91993755567277,0.330742049469965
O1WT,72.4918922608946,1.27793653180929
O2WT,754.284042753833,5.86441976254309
OsymM1,1757.79711473706,27.6455696202532
OsymM2,751.201075287287,6.64321460111863
OsymM3,1711.80416181674,17.4761279018835
O1M2,237.113745751552,3.00277008310249
O1M3,47.2201163480389,1.45346610494064
O2M2,1339.05085079622,13.5309109260661
O2M3,471.645371251063,3.82777543267201
OsymM5,60.3589058185214,0.752530933633296
OsymM6,586.145351480034,9.10851760851761
OsymM7,283.118152965888,2.84802431610942
OsymM8,29.0806918997302,0.577417380660955
OsymM9,1472.2672589421,11.6885159937074
OsymM10,459.443176444467,9.64791288566243
OsymM11,178.315095346158,2.79180695847363
OsymM12,1380.13552661397,15.6564417177914
OsymM13,372.849520989674,9.86920605782469
OsymM14,1313.28204213753,18.35253296322
OsymM15,970.383550820418,15.0165975103734
OsymM16,1637.67146836246,12.504
OsymM17,57.3161805332208,1.22217837411208
O1M4,406.921704112203,3.4609865470852
O1M5,337.388663006012,1.74449194343966
O1M6,239.611716061154,1.31108864172565
O1M7,442.450447286798,2.82022809123649
O1M8,523.03486518548,2.64238410596026
O1M9,283.504013700602,2.73888154997798
O1M10,366.44385270194,3.45085541764509
O1M11,357.234563407667,4.95562130177515
O1M12,480.13883079162,3.76145433047591
O1M13,524.405597695445,4.09890539483972
O1M14,538.627630018006,7.64370664023786
O1M15,964.355509077034,10.9674392935982

============		
= Figure 2 =	
============
a) 
## Transcription model is illustrated using the adobe illustrator and microscopy images were obtained from raw data

## Microscopy images Top

Del Laci Oysm -RNA(phase and RNA)-EXP-23-BZ0360, Del LacI/OsymWT/Pos1
Del Laci O1 -RNA-(phase and RNA) EXP-23-BZ0360, Del LacI/O1WT/Pos56
Del Laci O2 -RNA-(phase and RNA) EXP-23-BZ0360, Del LacI/O2WT/Pos36

## Microscopy images middle

Del Laci Oysm -RNA-EXP-23-BZ0362, Del LacI/OsymWT/Pos1
Del Laci O1 -RNA- EXP-23-BZ0362, Del LacI/O1WT/Pos56
Del Laci O2 -RNA- EXP-23-BZ0362, Del LacI/O2WT/Pos36

## Distributions images 
 Analysis images of three operators can be found in the  EXP-23-BZ0362

## Degradation rates 

raw data can be find in the EXP-23-BZ0351 folder and analysis file is having output file containing

time_min,Osym_RIF,O1_RIF,O2_RIF,Osym_neg,O1_neg,O2_neg
0,1,1,1,1,1,1
2.75,0.090306609890964,0.075161983197331,0.161172805376994,0.914914552807987,0.997037347123148,1.07821611662421
4.75,0.0111746718902645,0.0265387215043681,0.0544797979733011,1.0734493819945,1.07759738319834,1.39057004955469
6.75,0.00284702331419406,0.0157506126901278,0.0207259836861319,0.982168183534884,1.18325423707189,1.13776367946851
8.75,0.00175731073100653,0.00684647146691582,0.00989213140122347,1.20979077852008,1.05000156664958,1.06774069503784


b)

## Microscopy images

Laci Oysm -RNA (phase and RNA)-EXP-23-BZ0360, EL330/OsymWT/Pos6
Laci Oysm -RNA -EXP-23-BZ0362, EL330/OsymWT/Pos6


## Distributions images 
 Analysis images of osym operators can be found in the folder EXP-23-BZ0362 and raw data files can be found in RNA - EXP-23-BZ360, EXP-24-BA0371,EXP-24-BZ0375, EXP-24-BZ0376.
============
= Figure 3 = 
============
Raw data files can be found in RNA - EXP-23-BZ360, EXP-24-BA0371,EXP-24-BZ0375, EXP-24-BZ0376 and Analysis images of all operators can be found in the folder EXP-23-BZ0362.

operator_name,ka,kd
OsymWT,9.6957755166079,0.103323249209921
O1WT,5.31132086178945,0.250867876575829
O2WT,2.18567836297405,0.682292405824292
OsymM1,0.73287350884906,1.25427740566709
OsymM2,3.89968580358506,0.667550204001355
OsymM3,0.974621971153354,0.625414188558724
O1M2,3.34463768030116,0.436904408813421
O1M3,6.58607103215127,0.331430838888528
O2M2,1.30604241334988,0.803747068198078
O2M3,2.87833599057179,0.434334669111637
OsymM5,4.75287318534191,0.138301472139661
OsymM6,3.97788262207399,1.14067187587513
OsymM7,2.234809025169,0.296166356305762
OsymM8,3.75460083784256,0.0792070479957565
OsymM9,1.38606921030918,1.06633378176976
OsymM10,2.09120264875458,0.558878340079951
OsymM11,3.22581242179154,0.442795140548322
OsymM12,0.756676051564496,0.877064577736976
OsymM13,2.17234726561491,1.11859971152339
OsymM14,1.04254502635528,1.03032535055548
OsymM15,2.83841012139713,1.77863740098808
OsymM16,2.32665243682572,1.57656818957823
OsymM17,4.71585870182253,0.17360407542843
O1M4,2.60215808724239,0.393763052905973
O1M5,3.67843395240329,0.260910279280328
O1M6,4.03151058572127,0.212642347316997
O1M7,4.14267875615731,0.424366178558752
O1M8,2.86951491797726,0.285019337342345
O1M9,2.45193387243177,0.283350175774724
O1M10,3.86864249847573,0.554809289306293
O1M11,3.24452458162075,0.65824521643973
O1M12,3.43948052425861,0.383103250773426
O1M13,2.38972107418265,0.505590374012304
O1M14,2.11008691707223,0.814523470584323
O1M15,2.01560179331938,0.82697364427036


============
= Figure S1 =
============

No raw data and analysis for this figure, generated using adobe illustrator

=============
= Figure S2 =
=============
a) Figure created using adobe illustrator
b) 	Phase chanel and Cy5 images Laci Oysm -RNA (phase and RNA)-EXP-23-BZ0360, 		EL330/OsymWT/Pos6.
	Segmented, spot localization cells-- EXP-23-BZ0362, EL330/OsymWT/Pos6
c)	Distribution images EXP-24-BZ0375A/Analysis/figures/3853
	

=============
= Figure S3 =
=============

Raw data files EXP-23-BZ360, EXP-24-BA0371,EXP-24-BZ0375, EXP-24-BZ0376.
Analysis files EXP-23-BZ0362

=============
= Figure S4 =
=============
Raw data files EXP-23-BZ360, EXP-24-BA0371,EXP-24-BZ0375, EXP-24-BZ0376.
Analysis files EXP-23-BZ0370

=============
= Figure S5 =
=============
Generated using code found in Code folder: SimCells/Scripts/generate_Figure_S5.py.

=============
= Figure S6 =
=============
Raw data files EXP-23-BZ360, EXP-24-BA0371,EXP-24-BZ0375, EXP-24-BZ0376.
Analysis files EXP-23-BZ0362

operator_name,ka,kd
OsymWT,8.74127821044442,0.0931516272133964
O1WT,4.77470626707066,0.225522135571661
O2WT,1.73405137792237,0.541310243312507
OsymM1,0.33151696516801,0.567375180006963
OsymM2,3.3012814036087,0.565115033783476
OsymM3,0.715957597284816,0.459429453676777
O1M2,2.89365689317716,0.377993545206393
O1M3,5.82216924427322,0.292989010801801
O2M2,0.937009581132138,0.57664184258053
O2M3,2.49937057147496,0.37714960786516
OsymM5,4.36167907769373,0.126918311053324
OsymM6,3.02850967065441,0.868435833205951
OsymM7,1.98139991206837,0.262583507379192
OsymM8,3.51879551257667,0.074232499562351
OsymM9,0.89212448633971,0.68633115161337
OsymM10,1.75753712727278,0.46970552227637
OsymM11,2.76696765639733,0.379811245074998
OsymM12,0.435595803781089,0.504899882863232
OsymM13,1.52082190802138,0.783111878334948
OsymM14,0.633734981346308,0.626306970258674
OsymM15,1.75359500535343,1.09885799773564
OsymM16,1.43795030788641,0.97437274092216
OsymM17,4.359776652928,0.160495689664698
O1M4,2.26538064858127,0.342801309633257
O1M5,3.31066316841295,0.234824401647591
O1M6,3.65853434243938,0.192969685623399
O1M7,3.62858539546463,0.371703674766775
O1M8,2.58270554248612,0.25653151954641
O1M9,2.19370901813762,0.253509216798856
O1M10,3.27741883159456,0.470020792031005
O1M11,2.6816351805159,0.54404689654511
O1M12,3.06461071014871,0.341348734823595
O1M13,2.00115036001577,0.423380941778364
O1M14,1.61179166471473,0.622174437468211
O1M15,1.5468341508928,0.634644739419666


=============
= Figure S7 =
=============

Raw data files EXP-23-BZ360, EXP-24-BA0371,EXP-24-BZ0375, EXP-24-BZ0376.
Analysis files EXP-23-BZ0362

=============
= Figure S8 =
=============
Raw data files EXP-23-BZ360, EXP-24-BA0371,EXP-24-BZ0375, EXP-24-BZ0376.
Analysis files EXP-23-BZ0362

operatorName,rel_occupance,repression_ration
OsymWT,169.518426821406,94.8392433095867
O1WT,49.0216401489154,22.1717854604793
O2WT,18.9425498483655,4.2034335195857
OsymM1,30.6540651192779,1.58429937870023
OsymM2,33.7648116422585,6.84178655059949
OsymM3,83.5085138620245,2.55836242442679
O1M2,38.1117767339044,8.65530768944053
O1M3,44.3420083816892,20.8716300940439
O2M2,19.0837763654785,2.62494205578097
O2M3,32.4289361702128,7.6270003185806
OsymM5,72.8858510638298,35.3660346681352
OsymM6,48.0541180805011,4.48731542015283
OsymM7,51.3152399373676,8.54578964688949
OsymM8,112.787285622179,48.4023579068771
OsymM9,38.8671534493875,2.29984553992913
OsymM10,36.0980528691167,4.74178510560212
OsymM11,106.96085106383,8.28511251911732
OsymM12,24.6487574836511,1.86273698720402
OsymM13,33.8455890209082,2.94202380282795
OsymM14,40.0682103711891,2.01186001663768
OsymM15,49.645441650548,2.59583404677126
OsymM16,44.9012213318596,2.47577025351887
OsymM17,89.908129317491,28.1644469834331
O1M4,49.896247582205,7.60843638842823
O1M5,38.2811605415861,15.0984631289773
O1M6,65.7461140278162,19.9591143843072
O1M7,49.8533720180529,10.7620379938318
O1M8,37.4221179883946,11.0677902935778
O1M9,36.2534364925854,9.65336986549522
O1M10,25.8512765957447,7.97292308598452
O1M11,50.922897055663,5.9290515166105
O1M12,22.344898222345,9.97794659099178
O1M13,29.1815473887814,5.72659527755351
O1M14,15.481123698996,3.59057840960719
O1M15,18.685415860735,3.43732289076733


operatorName,ka_invitro,ka_invivo
OsymWT,0.478157477909933,9.6957755166079
O1WT,0.232820338984088,5.31132086178945
O2WT,0.0625309554657396,2.18567836297405
OsymM1,0.0752789306931144,0.73287350884906
OsymM2,0.212718291943898,3.89968580358506
OsymM3,0.367341113760419,0.974621971153354
O1M2,0.156117081255444,3.34463768030116
O1M3,0.275691641335101,6.58607103215127
O2M2,0.112273536484401,1.30604241334988
O2M3,0.115511344775296,2.87833599057179
OsymM5,0.401579458242373,4.75287318534191
OsymM6,0.236058420581712,3.97788262207399
OsymM7,0.278378849643055,2.234809025169
OsymM8,0.430052465702218,3.75460083784256
OsymM9,0.210833369942577,1.38606921030918
OsymM10,0.252448542519569,2.09120264875458
OsymM11,0.475616924168963,3.22581242179154
OsymM12,0.0961787211344808,0.756676051564496
OsymM13,0.235899405479976,2.17234726561491
OsymM14,0.165474365269741,1.04254502635528
OsymM15,0.293050481356909,2.83841012139713
OsymM16,0.241544965939401,2.32665243682572
OsymM17,0.373814927864093,4.71585870182253
O1M4,0.24378830421662,2.60215808724239
O1M5,0.208978740764413,3.67843395240329
O1M6,0.261426121438228,4.03151058572127
O1M7,0.220063084630916,4.14267875615731
O1M8,0.154203752455679,2.86951491797726
O1M9,0.148493732614942,2.45193387243177
O1M10,0.126430323368194,3.86864249847573
O1M11,0.181454415192418,3.24452458162075
O1M12,0.109553927064182,3.43948052425861
O1M13,0.090025800238944,2.38972107418265
O1M14,0.0841396105132224,2.11008691707223
O1M15,0.098355262038993,2.01560179331938


operatorName,kd_invitro,kd_invivo
OsymWT,0.0189407354453433,0.103323249209921
O1WT,0.0294476538138717,0.250867876575829
O2WT,0.0339102129733211,0.682292405824292
OsymM1,0.0335290988157605,1.25427740566709
OsymM2,0.028932389159814,0.667550204001355
OsymM3,0.0175175021644619,0.625414188558724
O1M2,0.0300560672195841,0.436904408813421
O1M3,0.0361147462633033,0.331430838888528
O2M2,0.0321081675876404,0.803747068198078
O2M3,0.0298602425811714,0.434334669111637
OsymM5,0.0228957084681259,0.138301472139661
OsymM6,0.0249733416253582,1.14067187587513
OsymM7,0.0295513429465096,0.296166356305762
OsymM8,0.0188574675860277,0.0792070479957565
OsymM9,0.0254727439151975,1.06633378176976
OsymM10,0.0252299713889335,0.558878340079951
OsymM11,0.0159882563967968,0.442795140548322
OsymM12,0.0276383412165593,0.877064577736976
OsymM13,0.0289520770780774,1.11859971152339
OsymM14,0.0334595684890738,1.03032535055548
OsymM15,0.0332121501744354,1.77863740098808
OsymM16,0.0340422233564245,1.57656818957823
OsymM17,0.0221906223811022,0.17360407542843
O1M4,0.0368975397231995,0.393763052905973
O1M5,0.0328841422654189,0.260910279280328
O1M6,0.0275410023242042,0.212642347316997
O1M7,0.0344721607988051,0.424366178558752
O1M8,0.0308180212354355,0.285019337342345
O1M9,0.0358017992501371,0.283350175774724
O1M10,0.0303327208392684,0.554809289306293
O1M11,0.0339118383565106,0.65824521643973
O1M12,0.0391332568383872,0.383103250773426
O1M13,0.0426320466536666,0.505590374012304
O1M14,0.0407420744007163,0.814523470584323
O1M15,0.0348447470189213,0.82697364427036


=============
= Figure S9 =
=============
Generated using code found in Code folder: SimCells/Scripts/generateSupplementaryFigure3_RNAPOcclusion.py.

=============
= Figure S10 =
=============
Generated using code found in Code folder: SimCells/Scripts/simulate_twostate_after_Marklund_etal.py.
